# Supplementary material for: Study of the Ternary Mixture of Methanol/Formamide/Acetonitrile via Solvatochromic Probes
Source: Molecules. 2024 Jan 2;29(1):246. doi: 10.3390/molecules29010246 (PMC10780662; doi:10.3390/molecules29010246)
Supplement: Supplementary file 1 [file molecules-29-00246-s001.zip]

Archive with 1 entries (1 files):
- molecules-2769415-supplementary.pdf
